# Supplementary material for: Exercise as a Promising Adjunct Treatment for Methamphetamine Addiction: Advances in Understanding Neuroplasticity and Clinical Applications
Source: Brain Sci. 2025 Dec 16;15(12):1339. doi: 10.3390/brainsci15121339 (PMC12730288; doi:10.3390/brainsci15121339)
Supplement: Supplementary file 1 [file brainsci-15-01339-s001.zip]

Archive with 1 entries (1 files):
- brainsci-4010305-supplementary.pdf
